# Supplementary material for: 4-Coumarate CoA Ligase Family in Soybean Responds to Heterodera glycines
Source: Curr Issues Mol Biol. 2025 Sep 25;47(10):795. doi: 10.3390/cimb47100795 (PMC12562560; doi:10.3390/cimb47100795)
Supplement: Supplementary file 1 [file cimb-47-00795-s001.zip]

Archive with 1 entries (1 files):
- cimb-3852619-supplementary.xlsx
