# Supplementary material for: 4-Coumarate CoA Ligase Family in Soybean Responds to Heterodera glycines
Source: Curr Issues Mol Biol. 2025 Sep 25;47(10):795. doi: 10.3390/cimb47100795 (PMC12562560; doi:10.3390/cimb47100795)
Supplement: Supplementary file 1 [file cimb-47-00795-s001.zip › cimb-3852619-supplementary.xlsx]

## Sheet: Sheet1
Table S1 Primers list
Primer name	Primer sequence（5'-3'）	Purpose
Primer name	Primer sequence(5’- 3’)	qRT-PCR validation
Gm4CL1-F	TGCCGTTGTAGGCATGAAAGAT
Gm4CL1-R	TCTTGATTTCATCCTCGGCG
Gm4CL2-F	CTCCAAACAGGTGGTGTTTTACA
Gm4CL2-R	GAACACTTGCCGCTATCTTTGC
Gm4CL3-F	GACAACGGTAGCTGCTTCTC
Gm4CL3-R	GAGGTGGTTGGAGATTGGGA
Gm4CL4-F	TTCGAGATCGGGACACTGC
Gm4CL4-R	TCCCGTAACCCTGTCCCAAAA
T1-F	AGGGCAATGCGGTAACCA
T1-R	ATAAACATTGATGCGCTCCA
Gm4CL3-F	ACGGGGGACTCTTGACCATGGATGACAACGGTAGCTGCTTCTCT	Vector construction for overexpression
Gm 4CL3-R	AAGTTCTTCTCCTTTACTAGT AGGCGTCTGAGTGGCGG
Gm 4CL4-F	ACGGGGGACTCTTGACCATGGATGATAACTCTAGCTCCTTCTCTTGATAC
Gm 4CL4-R	AAGTTCTTCTCCTTTACTAGTAGGCGTCTGAGTGGCGG
